# Supplementary material for: (m, n)-mer—a simple statistical feature for sequence classification
Source: Bioinform Adv. 2023 Jul 11;3(1):vbad088. doi: 10.1093/bioadv/vbad088 (PMC10338135; doi:10.1093/bioadv/vbad088)
Supplement: vbad088_Supplementary_Data [file vbad088_supplementary_data.zip]

Archive with 9 entries (9 files):
- Supplementary_Material_1. Andrade_et_al.pdf
- Supplementary_Material_2. Andrade_et_al.pdf
- Supplementary_Material_3.Andrade_et_al.pdf
- Supplementary_Table_2.Andrade_et_al.csv
- Supplementary_Table_3.Andrade_et_al.csv
- SupplementaryFig1_Andrade_et_al.png
- SupplementaryFig2_Andrade_et_al.png
- SupplementaryFig3_Andrade_et_al.png
- SupplementaryTable 1. Andrade_et_al.pdf
