# Supplementary material for: (m, n)-mer—a simple statistical feature for sequence classification
Source: Bioinform Adv. 2023 Jul 11;3(1):vbad088. doi: 10.1093/bioadv/vbad088 (PMC10338135; doi:10.1093/bioadv/vbad088)
Supplement: vbad088_Supplementary_Data [file vbad088_supplementary_data.zip › Supplementary_Table_2.Andrade_et_al.csv]

Supplementary Table S2. Main metrics for multiclass classification.
mn	Dataset	algorithm	Sensitivity	Specificity	Precision	F1	Recall	Accuracy
(1,3)-mer	dataset4	C5	0.9616	0.9863	0.9619	0.9590	0.9616	0.9590
(2,2)-mer	dataset4	C5	0.9556	0.9843	0.9560	0.9530	0.9556	0.9529
(3,1)-mer	dataset4	C5	0.9496	0.9823	0.9503	0.9471	0.9496	0.9470
(0,4)-mer	dataset4	C5	0.5259	0.8423	NA	NA	0.5259	0.5253
(1,3)-mer	dataset4	knn	0.9938	0.9970	0.9940	0.9912	0.9938	0.9912
(2,2)-mer	dataset4	knn	0.9873	0.9949	0.0988	0.9848	0.9873	0.0984
(3,1)-mer	dataset4	knn	0.9739	0.9903	0.9762	0.9712	0.9739	0.9711
(0,4)-mer	dataset4	knn	0.2980	0.7662	0.4463	NA	0.2980	0.3000
(1,3)-mer	dataset4	pda	0.0997	0.0998	0.9977	0.9951	0.0997	0.9951
(2,2)-mer	dataset4	pda	0.9968	0.9980	0.9968	0.0994	0.9968	0.9942
(3,1)-mer	dataset4	pda	0.9911	0.9961	0.9991	0.9885	0.9911	0.9885
(0,4)-mer	dataset4	pda	0.4789	0.8267	0.5197	NA	0.4789	0.4783
(1,3)-mer	dataset4	rf	0.9970	0.9981	0.9970	0.9945	0.9970	0.9944
(2,2)-mer	dataset4	rf	0.9952	0.9975	0.9953	0.9927	0.9952	0.9927
(3,1)-mer	dataset4	rf	0.9939	0.9971	0.9941	0.9914	0.9939	0.9914
(0,4)-mer	dataset4	rf	0.5326	0.8446	0.6089	0.4934	0.5326	0.5321
(1,3)-mer	dataset4	sda	0.9966	0.9980	0.9967	0.9940	0.9966	0.9940
(2,2)-mer	dataset4	sda	0.9947	0.9973	0.0994	0.9921	0.9947	0.9921
(3,1)-mer	dataset4	sda	0.9947	0.9973	0.9949	0.9922	0.9947	0.9921
(0,4)-mer	dataset4	sda	0.4889	0.8300	NA	NA	0.4889	0.4879
(1,3)-mer	dataset5	C5	0.7069	0.8995	0.7107	0.7000	0.7069	0.7002
(2,2)-mer	dataset5	C5	0.6934	0.8950	0.6966	0.6902	0.6934	0.6864
(3,1)-mer	dataset5	C5	0.6911	0.8941	0.6937	0.6883	0.6911	0.6840
(0,4)-mer	dataset5	C5	0.5913	0.8614	0.0603	0.5738	0.5913	0.5806
(1,3)-mer	dataset5	knn	0.7948	0.9288	0.7923	0.7897	0.7948	0.7871
(2,2)-mer	dataset5	knn	0.7876	0.9263	0.0785	0.7826	0.7876	0.7797
(3,1)-mer	dataset5	knn	0.7814	0.9242	0.7787	0.7754	0.7814	0.7731
(0,4)-mer	dataset5	knn	0.6144	0.8693	0.6396	0.5965	0.6144	0.6036
(1,3)-mer	dataset5	pda	0.0777	0.9230	0.7776	0.7748	0.0777	0.7703
(2,2)-mer	dataset5	pda	0.7721	0.9210	0.7706	0.7684	0.7721	0.7642
(3,1)-mer	dataset5	pda	0.7587	0.9162	0.7562	0.7540	0.7587	0.7506
(0,4)-mer	dataset5	pda	0.5756	0.8562	0.6147	0.5539	0.5756	0.5630
(1,3)-mer	dataset5	rf	0.8005	0.9308	0.7975	0.7959	0.8005	0.7938
(2,2)-mer	dataset5	rf	0.7915	0.9278	0.7899	0.7876	0.7915	0.7848
(3,1)-mer	dataset5	rf	0.7918	0.9279	0.7893	0.7868	0.7918	0.7851
(0,4)-mer	dataset5	rf	0.6176	0.8703	0.6340	0.6026	0.6176	0.6074
(1,3)-mer	dataset5	sda	0.7578	0.9164	0.7592	0.7551	0.7578	0.7504
(2,2)-mer	dataset5	sda	0.7537	0.0914	0.7521	0.0749	0.7537	0.7459
(3,1)-mer	dataset5	sda	0.7518	0.9143	0.7499	0.7467	0.7518	0.7439
(0,4)-mer	dataset5	sda	0.5658	0.8534	0.6452	0.5461	0.5658	0.5526
(1,3)-mer	dataset6	C5	0.9645	0.9873	0.9652	0.9620	0.9645	0.9619
(2,2)-mer	dataset6	C5	0.9519	0.9831	0.9520	0.9495	0.9519	0.9494
(3,1)-mer	dataset6	C5	0.9213	0.9730	0.9244	0.9200	0.9213	0.9189
(0,4)-mer	dataset6	C5	0.6810	0.8932	0.7638	0.6719	0.6810	0.6593
(1,3)-mer	dataset6	knn	0.9974	0.9983	0.9973	0.0994	0.9974	0.9949
(2,2)-mer	dataset6	knn	0.9873	0.9949	0.9876	0.9848	0.9873	0.9848
(3,1)-mer	dataset6	knn	0.9822	0.9932	0.9836	0.9795	0.9822	0.9797
(0,4)-mer	dataset6	knn	0.5821	0.8613	0.7134	0.0547	0.5821	0.5892
(1,3)-mer	dataset6	pda	0.9949	0.9974	0.9948	0.9924	0.9949	0.9923
(2,2)-mer	dataset6	pda	1	1	1	1	1	1
(3,1)-mer	dataset6	pda	0.9974	0.9983	0.9974	0.9949	0.9974	0.9949
(0,4)-mer	dataset6	pda	0.5975	0.8653	0.0625	0.5570	0.5975	0.5953
(1,3)-mer	dataset6	rf	1	0.9991	1	0.9974	1	0.9974
(2,2)-mer	dataset6	rf	1	1	1	1	1	1
(3,1)-mer	dataset6	rf	0.0984	0.9941	0.9855	0.9820	0.0984	0.0982
(0,4)-mer	dataset6	rf	0.6732	0.8906	0.7481	0.6642	0.6732	0.6652
(1,3)-mer	dataset6	sda	0.9923	0.9966	0.9925	0.9898	0.9923	0.9898
(2,2)-mer	dataset6	sda	1	1	1	1	1	1
(3,1)-mer	dataset6	sda	0.9898	0.9957	0.9906	0.9873	0.9898	0.9873
(0,4)-mer	dataset6	sda	0.6279	0.8755	0.7295	0.6207	0.6279	0.6192
