# Supplementary material for: (m, n)-mer—a simple statistical feature for sequence classification
Source: Bioinform Adv. 2023 Jul 11;3(1):vbad088. doi: 10.1093/bioadv/vbad088 (PMC10338135; doi:10.1093/bioadv/vbad088)
Supplement: vbad088_Supplementary_Data [file vbad088_supplementary_data.zip › Supplementary_Table_3.Andrade_et_al.csv]

Supplementary Table S3. Clustering performance metrics.
db	mn	algorithm	homogeneity	commpleteness	vmeasure	adjrand	adjmutual	silhouette
low	{3,1}-mer	AffinityPropagation	0.122348363071167	0.0813238612503012	0.0977044497427065	5.29359581185485e-05	-0.000667246509125846	-0.128703272878305
low	{3,1}-mer	BisectingKMeans	0.0551579059258202	0.046304543502949	0.0503449634589547	-0.000476606994084852	5.80806774243781e-05	-0.0546914428436507
low	{3,1}-mer	GaussianMixture	0.0168972157168877	0.0239928517233253	0.0198293823714083	0.000642586783389892	-0.000747596209712713	0.0384594897473294
low	{3,1}-mer	KMeans	0.049818675931189	0.0461415309044564	0.0479096502789982	0.000310745770961312	0.00535352174521711	-0.0669845370148813
low	{3,1}-mer	MiniBatchKMeans	0.0678618200917863	0.0510861021832233	0.0582909866644534	-0.000543413816206441	0.00266126598408469	-0.159475093726352
low	{3,1}-mer	Spectral	0.0580066656383043	0.0461428156033317	0.0513990246404101	-0.000780355065173527	-0.00186422289002132	-0.0893179651050165
low	{3,1}-mer	agglomerative.clust	0.0595325431967037	0.0461653861528912	0.0520037215913546	0.000127596643138362	-0.00241117512210412	-0.128267021618416
sharon	{3,1}-mer	AffinityPropagation	0.293320358607779	0.203269427115802	0.24010419389236	0.0715656426305945	0.152539752347018	-0.180855150003722
sharon	{3,1}-mer	BisectingKMeans	0.217859639059549	0.191182317731718	0.203636979561544	0.116253762696644	0.162981449872324	-0.0848090145321179
sharon	{3,1}-mer	GaussianMixture	0.18862599332444	0.246183127570824	0.213588275603196	0.112779651480748	0.194985788946031	-0.0411002664376037
sharon	{3,1}-mer	KMeans	0.262654394906278	0.274568611600691	0.268335051365029	0.171530915597739	0.237304007496096	-0.123797440816242
sharon	{3,1}-mer	MiniBatchKMeans	0.305964935447788	0.244582732113269	0.271850785679977	0.170052089609084	0.231789800704024	-0.208342859769468
sharon	{3,1}-mer	Spectral	0.285014252537208	0.219111759083723	0.24774976616958	0.122660699566803	0.20447140866131	-0.126724219183447
sharon	{3,1}-mer	agglomerative.clust	0.293599998223284	0.231870790161874	0.259107227350798	0.151112729145833	0.217242111462902	-0.153490120747721
low	{2,2}-mer	AffinityPropagation	0.122348363071167	0.0813238612503012	0.0977044497427065	5.29359581185485e-05	-0.000667246509125846	-0.128703272878305
low	{2,2}-mer	BisectingKMeans	0.0551579059258202	0.046304543502949	0.0503449634589547	-0.000476606994084852	5.80806774243781e-05	-0.0546914428436507
low	{2,2}-mer	GaussianMixture	0.0213436110673188	0.0262663054663743	0.0235504638052847	-0.00162831648577601	-0.00187348637562714	0.0373169773565689
low	{2,2}-mer	KMeans	0.0462560434933646	0.0411434297680117	0.043550200151066	-0.000377202954229171	-0.00194190974933371	-0.042546620834309
low	{2,2}-mer	MiniBatchKMeans	0.0605821482220888	0.0460875469753617	0.052350062440613	-0.000591633807196258	-0.00284537268738862	-0.149337179822023
low	{2,2}-mer	Spectral	0.0606803031522332	0.0481880520363276	0.053717457213631	0.0004954334270424	-9.88648717990176e-05	-0.0758485678531359
low	{2,2}-mer	agglomerative.clust	0.0595325431967037	0.0461653861528912	0.0520037215913546	0.000127596643138362	-0.00241117512210412	-0.128267021618416
sharon	{2,2}-mer	AffinityPropagation	0.332013415257714	0.218073422037185	0.263241135778989	0.0750109062687761	0.183517881008133	-0.128703272878305
sharon	{2,2}-mer	BisectingKMeans	0.239273112279741	0.199582574397112	0.217632727124646	0.09551696104593	0.176901874690602	-0.0554074872280047
sharon	{2,2}-mer	GaussianMixture	0.200801201906476	0.25005979091904	0.222728340969404	0.124873817215741	0.203342922428128	0.00599914726884753
sharon	{2,2}-mer	KMeans	0.298094890072808	0.265662371747417	0.280945141851764	0.177864109831602	0.247632152108143	-0.0589209498775399
sharon	{2,2}-mer	MiniBatchKMeans	0.307601440789296	0.245777454730724	0.273223705968896	0.15397770223793	0.231970247790485	-0.116903437926736
sharon	{2,2}-mer	Spectral	0.304880770908022	0.237403147425464	0.266943427472454	0.146374595225614	0.22499814826858	-0.0748682638997358
sharon	{2,2}-mer	agglomerative.clust	0.33197728444634	0.254546906818995	0.288150189921208	0.155273201333662	0.247791709868819	-0.128542000972716
low	{1,3}-mer	AffinityPropagation	0.122348363071167	0.0813238612503012	0.0977044497427065	5.29359581185485e-05	-0.000667246509125846	-0.128703272878305
low	{1,3}-mer	BisectingKMeans	0.0551579059258202	0.046304543502949	0.0503449634589547	-0.000476606994084852	5.80806774243781e-05	-0.0546914428436507
low	{1,3}-mer	GaussianMixture	0.0228703076239862	0.0283612088833868	0.0253215058218251	0.00139378381581918	0.0016310184900074	0.0108563664436746
low	{1,3}-mer	KMeans	0.0532618883721486	0.0456146422409062	0.0491425410682819	0.000704340231497459	0.00237975642955334	-0.0633209700261599
low	{1,3}-mer	MiniBatchKMeans	0.0651379906976705	0.0510019380139891	0.0572096745842908	-0.000264259539725268	0.00331199211908953	-0.165297742726334
low	{1,3}-mer	Spectral	0.0643192588085758	0.0507349961543095	0.0567251919427717	0.000981883463945838	0.00296192527122186	-0.0810328041006069
low	{1,3}-mer	agglomerative.clust	0.0595325431967037	0.0461653861528912	0.0520037215913546	0.000127596643138362	-0.00241117512210412	-0.128267021618416
sharon	{1,3}-mer	AffinityPropagation	0.357689092430892	0.242436085844633	0.288990127644833	0.11435274855281	0.218847011939146	-0.0645056393197001
sharon	{1,3}-mer	BisectingKMeans	0.272977556788205	0.211660243313312	0.238396229214477	0.109176953965311	0.19745033877211	-0.0258752026579167
sharon	{1,3}-mer	GaussianMixture	0.174594740181221	0.210884666899739	0.19100500367017	0.0882663334632878	0.171750181937959	0.0454965132348136
sharon	{1,3}-mer	KMeans	0.311223086336225	0.253518038129066	0.27937454154406	0.17669558148224	0.244054617802331	-0.00722529250725706
sharon	{1,3}-mer	MiniBatchKMeans	0.324321832189598	0.251353617146848	0.283213019133254	0.172145155659061	0.242883842716014	-0.0751273996293798
sharon	{1,3}-mer	Spectral	0.329029940195836	0.249541736765879	0.283822560691139	0.167241052225937	0.242302602196853	-0.048521816294203
sharon	{1,3}-mer	agglomerative.clust	0.341343226533509	0.255690997985435	0.292364780500369	0.161716314020712	0.251844837919201	-0.062220302626926
low	{0,4}-mer	AffinityPropagation	0.122348363071167	0.0813238612503012	0.0977044497427065	5.29359581185485e-05	-0.000667246509125846	-0.128703272878305
low	{0,4}-mer	BisectingKMeans	0.0551579059258202	0.046304543502949	0.0503449634589547	-0.000476606994084852	5.80806774243781e-05	-0.0546914428436507
low	{0,4}-mer	GaussianMixture	0.021779694839627	0.0275066448205936	0.0243104411642101	-4.54625005535666e-05	0.000177334261662267	0.0152179875417094
low	{0,4}-mer	KMeans	0.0494319011986464	0.0417407277535075	0.0452619070873515	0.000149673680525097	-0.00345396449635858	-0.063528256926159
low	{0,4}-mer	MiniBatchKMeans	0.0601724611676425	0.0482009290264497	0.0535254738251502	-0.000257408404843565	0.000103892181118126	-0.142638437282436
low	{0,4}-mer	Spectral	0.0641074633985984	0.0508234048136293	0.0566977282006689	-0.00039775353655275	0.00181733271412869	-0.0479373735871599
low	{0,4}-mer	agglomerative.clust	0.0595325431967037	0.0461653861528912	0.0520037215913546	0.000127596643138362	-0.00241117512210412	-0.128267021618416
sharon	{0,4}-mer	AffinityPropagation	0.264942148688251	0.164223433933619	0.202690352015994	0.0219054082501085	0.0751937414637814	-0.152042142393538
sharon	{0,4}-mer	BisectingKMeans	0.18776106283343	0.17488107669253	0.181013389818718	0.0568561224978667	0.139342853456451	-0.0885351788454278
sharon	{0,4}-mer	GaussianMixture	0.105348713852505	0.204008997960212	0.138355448786374	0.039437150380067	0.118531675871768	0.169360863934083
sharon	{0,4}-mer	KMeans	0.167060203332875	0.176958136965524	0.171682536631181	0.065612879000569	0.133828829815718	-0.0272726003777429
sharon	{0,4}-mer	MiniBatchKMeans	0.225732003027067	0.172994298665907	0.195872947174905	0.0630082746073302	0.15010565268702	-0.220632369694058
sharon	{0,4}-mer	Spectral	0.183009216007601	0.144609661609846	0.161557845255204	0.0371417349078709	0.113575769842469	-0.12576314813286
sharon	{0,4}-mer	agglomerative.clust	0.194086780800344	0.167797836429722	0.179897800299271	0.0556518130429236	0.13510277769813	-0.125411162334788
high	{1,3}-mer	AffinityPropagation	0.6284483735310095	0.6467532483832055	0.6374694323430921	0.1470718892704685	0.42735515927059653	0.03298174660423692
high	{1,3}-mer	GaussianMixture	0.11641234689657232	0.5043367258393671	0.18916185125279755	0.006193302820180121	0.15866572816365362	0.24854599057377486
high	{1,3}-mer	BisectingKMeans	0.6034842076054596	0.5825796115294137	0.5928476858646087	0.08026417992010405	0.31308805791800715	-0.14239881286361464
high	{1,3}-mer	MiniBatchKMeans	0.6739997394837818	0.6339588347730484	0.6533663953741923	0.13192852615393466	0.39649218017336335	-0.14534717730912608
high	{1,3}-mer	KMeans	0.615370179594432	0.6384477048721408	0.6266965620385463	0.13262635304083628	0.41663629501611266	0.005392297261683295
high	{1,3}-mer	agglomerative.clust	0.6281632911326018	0.6448121124106937	0.6363788295777396	0.13098798636738004	0.4239877845489323	0.0028504022910967896
high	{2,2}-mer	AffinityPropagation	0.6417814292926489	0.6494663728615315	0.6456010323614346	0.14473673015322772	0.4283134830322931	0.009107376387999177
high	{2,2}-mer	GaussianMixture	0.058076788560489215	0.30603991600465413	0.09762702600584645	-0.0003328584284442375	0.06289627602269145	0.023171340204892664
high	{2,2}-mer	Spectral	0.45586630182549753	0.6518169820081543	0.5365096709353933	0.11585566572420211	0.4142966828614452	-0.3439193065102358
high	{2,2}-mer	BisectingKMeans	0.586058759334482	0.5800416873308997	0.5830346993031787	0.07753034827036068	0.3150960684999419	-0.1565518933688257
high	{2,2}-mer	MiniBatchKMeans	0.6621818558649275	0.6336697772212547	0.6476121469038258	0.13371964087298077	0.39819610517669174	-0.1829418649557106
high	{2,2}-mer	KMeans	0.5952455473856701	0.6400355051939586	0.6168285085241898	0.13352087231637216	0.420581910026267	-0.03012820511924526
high	{2,2}-mer	agglomerative.clust	0.6088768929209618	0.6469375474193063	0.6273304576428415	0.13642559763094955	0.42827227576248716	-0.03477894149647937
high	{3,1}-mer	AffinityPropagation	0.6492328819813556	0.6463331437160765	0.6477797677489526	0.12488411775006102	0.4168139314278136	-0.01796853066418771
high	{3,1}-mer	GaussianMixture	0.06146647071351818	0.31401472234812977	0.10280875362860523	0.0010281420896848291	0.07096938410752907	0.1156354401419962
high	{3,1}-mer	Spectral	0.39307726309188457	0.6098138602985493	0.4780258945583106	0.06788339205721065	0.3613059539238305	-0.4096468713548494
high	{3,1}-mer	BisectingKMeans	0.5696651497875496	0.5794025122852533	0.5744925731403082	0.07722459970386737	0.3188149492550143	-0.19153060644441708
high	{3,1}-mer	MiniBatchKMeans	0.597439898300379	0.6283266133731085	0.6124941159969379	0.12159738784472365	0.398117831104904	-0.19161353706690637
high	{3,1}-mer	KMeans	0.550319614093713	0.6317263107011031	0.5882197505620989	0.11210893454116526	0.4091616623963687	-0.08406361599102602
high	{3,1}-mer	agglomerative.clust	0.5586056483140607	0.6316781268576643	0.5928988984634849	0.1018115445197134	0.4031231160610335	-0.06311688033480614
high	{0,4}-mer	AffinityPropagation	0.3915329809448877	0.5075585207299301	0.44205934602914765	-0.003224761481607517	0.013841246604455222	0.24599698511017778
high	{0,4}-mer	GaussianMixture	0.03142765724953801	0.29189092816072126	0.056745565881061076	-0.0011389920735332976	0.030096160117368757	0.7146828311329417
high	{0,4}-mer	Spectral	0.41766363834274123	0.40334207236695474	0.4103779431591572	-7.264698882409602e-05	-1.094567562180865e-05	-0.8026414446372032
high	{0,4}-mer	BisectingKMeans	0.2574477929658183	0.42838156115565007	0.32161320247963876	-0.0029994783154606093	0.05247744183654926	0.18410004759670492
high	{0,4}-mer	MiniBatchKMeans	0.2847302512359013	0.4467214790249543	0.3477881415630459	-0.0018051138308832343	0.07817186234550266	0.3560400212080777
high	{0,4}-mer	KMeans	0.1952037735655784	0.4157755732386491	0.26567497339179863	-0.0029745829840270885	0.06868324348694729	0.24000302110804136
high	{0,4}-mer	agglomerative.clust	0.21340474951029237	0.41984810402235784	0.2829756833196578	-0.002268732931834115	0.08319838372773591	0.2080859713730455
med	{3,1}-mer	AffinityPropagation	0.607614399488115	0.36228173537637	0.453919942916325	0.0792740144286259	0.349372832533091	-0.166247570377375
med	{3,1}-mer	BisectingKMeans	0.466322108600256	0.340166556584878	0.393377347480847	0.0812921038406709	0.351994907828114	-0.23811793605634
med	{3,1}-mer	GaussianMixture	0.158192708910989	0.351633935631139	0.217281147557838	0.0540974403879389	0.210762190791025	0.037461969718061
med	{3,1}-mer	KMeans	0.535101773556205	0.431532070961558	0.477738412273701	0.160683299075043	0.449298593388528	-0.203947587764077
med	{3,1}-mer	MiniBatchKMeans	0.558762769734034	0.392040309230965	0.460748225573079	0.138635062725031	0.418805581811225	-0.303502821792793
med	{3,1}-mer	Spectral	0.391216231212229	0.338143033089419	0.362713384310602	0.133990173104648	0.331252097037277	-0.1959313308212
med	{3,1}-mer	agglomerative.clust	0.506926919591195	0.359255567692112	0.420503348774316	0.102861550381888	0.373668355453177	-0.299471067975736
med	{2,2}-mer	AffinityPropagation	0.635870634573931	0.368502607661612	0.466599421654018	0.0717021511506186	0.370214525699314	-0.140004758061027
med	{2,2}-mer	BisectingKMeans	0.503008730455227	0.351961439116419	0.414142347791723	0.0861902466982975	0.371418985907557	-0.177640697564581
med	{2,2}-mer	GaussianMixture	0.21005734968323	0.384503887017191	0.271557057472521	0.0670551038212124	0.262551770851333	-0.0269559798574014
med	{2,2}-mer	KMeans	0.570922196650045	0.415632731483054	0.481055593688795	0.139454828502546	0.445625155548924	-0.151681689816903
med	{2,2}-mer	MiniBatchKMeans	0.592291130684542	0.394709283234076	0.473693421275195	0.119479292011444	0.429701224595152	-0.229127551386412
med	{2,2}-mer	Spectral	0.465753057850578	0.39747366472195	0.428873705699706	0.192929266869103	0.397715329172245	-0.121793636841118
med	{2,2}-mer	agglomerative.clust	0.56731183772585	0.392060456982296	0.463679302763118	0.123398957734145	0.420740915794228	-0.240324724362874
med	{1,3}-mer	AffinityPropagation	0.631562046923839	0.378033790620092	0.472965093024196	0.0736886403663414	0.398845834662705	-0.151220852677049
med	{1,3}-mer	BisectingKMeans	0.524759288669504	0.361113162449106	0.427821151942823	0.084625737279801	0.385281915677493	-0.178756617834104
med	{1,3}-mer	GaussianMixture	0.292339248490938	0.486545904085556	0.365158048100373	0.116274573271677	0.356877398843288	0.10095895329481
med	{1,3}-mer	KMeans	0.591431153979089	0.418395612509805	0.490075089810981	0.125357626254561	0.455077974062044	-0.152484068040076
med	{1,3}-mer	MiniBatchKMeans	0.58717501485615	0.40255229416099	0.477279957174388	0.12307533917629	0.436000070832915	-0.186155499696848
med	{1,3}-mer	Spectral	0.506761998672718	0.42496982131296	0.462257798359735	0.204603969094347	0.433493566810675	-0.124112597373501
med	{1,3}-mer	agglomerative.clust	0.602079549903063	0.400284502377489	0.480869425587014	0.110138329616059	0.437468890784705	-0.220874488867098
med	{0,4}-mer	AffinityPropagation	0.448560100633692	0.263704095944683	0.332140233087483	0.00188689342629533	0.161732645543174	-0.10554601879712
med	{0,4}-mer	BisectingKMeans	0.343665550527495	0.29178423616374	0.315606967715234	0.0205671222017364	0.269032901283945	-0.0931491724963712
med	{0,4}-mer	GaussianMixture	0.164348263700849	0.328586923506829	0.21908191714486	0.0150276967432311	0.209579776085115	0.185608582544855
med	{0,4}-mer	KMeans	0.385128602400816	0.32979012877152	0.355314733613949	0.0447123064344105	0.315517521333405	-0.113515466138103
med	{0,4}-mer	MiniBatchKMeans	0.431511703253505	0.328397354020148	0.372889773002321	0.0957908267825031	0.329825274037372	-0.278390894278827
med	{0,4}-mer	Spectral	0.231216986985184	0.268803327553783	0.248576738680696	0.0446555038222267	0.220476333776829	-0.0825072491052475
med	{0,4}-mer	agglomerative.clust	0.380199509323287	0.317421594836858	0.345985905202445	0.0525803011007796	0.296882367768707	-0.122877411588618
mockup	{3,1}-mer	AffinityPropagation	0.442669882071946	0.319551520916264	0.371167310509389	0.117136761656678	0.315029975780829	0.101405298673719
mockup	{3,1}-mer	BisectingKMeans	0.303897333760329	0.272404498026479	0.287279477505694	0.100170582820118	0.250765779404029	0.0825177333840048
mockup	{3,1}-mer	GaussianMixture	0.290662172622809	0.337406584774282	0.312274554863446	0.159493949310289	0.293668804640029	0.182243995890234
mockup	{3,1}-mer	KMeans	0.383836702182936	0.321512575129815	0.349920508567983	0.144463964679089	0.313500426563563	0.099376636450037
mockup	{3,1}-mer	MiniBatchKMeans	0.382459053442164	0.32088283381083	0.34896335045462	0.150840843749937	0.311275933119167	0.0888057776936436
mockup	{3,1}-mer	Spectral	0.403536980149014	0.329351802623437	0.362686562867646	0.180050508587975	0.325713035061876	0.103097451004933
mockup	{3,1}-mer	agglomerative.clust	0.402062055831161	0.338365727505952	0.367474109117565	0.17442057638353	0.331236720508502	0.123841858929979
mockup	{2,2}-mer	AffinityPropagation	0.451973607487993	0.30768372370769	0.366125401174286	0.106617615474066	0.30531786875325	0.128775317089902
mockup	{2,2}-mer	BisectingKMeans	0.319517720712742	0.261292229179384	0.287484702708623	0.0934035378363891	0.248616441375283	0.0988078960249465
mockup	{2,2}-mer	GaussianMixture	0.306259227300146	0.336184963770582	0.320524872570338	0.183271822897445	0.301727492802363	0.163063793693992
mockup	{2,2}-mer	KMeans	0.368577741097717	0.302619032442681	0.332351494700238	0.12119742190212	0.293349598015411	0.134159083008062
mockup	{2,2}-mer	MiniBatchKMeans	0.370185444628422	0.310045445408466	0.337449694342318	0.139271440363453	0.299986981977814	0.174582934210988
mockup	{2,2}-mer	Spectral	0.392690292024338	0.315735809218546	0.350028077311835	0.165205891910491	0.31246813622796	0.0985182072234244
mockup	{2,2}-mer	agglomerative.clust	0.397783486949648	0.340997861772316	0.367208291689601	0.170935804518674	0.331154048599308	0.195336143198753
mockup	{1,3}-mer	AffinityPropagation	0.452528144025987	0.304313991900241	0.363908507253561	0.104359248226549	0.300973868897173	0.158966776262904
mockup	{1,3}-mer	BisectingKMeans	0.333411258883797	0.273118770638487	0.300264722839198	0.105572258120864	0.260663476792038	0.105752054148063
mockup	{1,3}-mer	GaussianMixture	0.256223485861599	0.299799113466986	0.27630072319564	0.113325295539587	0.256061150358534	0.165624163283167
mockup	{1,3}-mer	KMeans	0.362918789665977	0.299027986131022	0.327889370485223	0.124816239152879	0.289519682701078	0.190398892926204
mockup	{1,3}-mer	MiniBatchKMeans	0.37439490654785	0.303281030072354	0.335104299365107	0.146550602054133	0.295857453225921	0.149091064858274
mockup	{1,3}-mer	Spectral	0.378072894580908	0.306974563971357	0.338833964086938	0.162532532823726	0.300367095645332	0.123706913840944
mockup	{1,3}-mer	agglomerative.clust	0.392881012266717	0.326387797033681	0.356560903050479	0.164824115227224	0.31925195466714	0.204618266344063
mockup	{0,4}-mer	AffinityPropagation	0.851450576422227	0.304468342492939	0.448091125029205	-4.31480841458455e-05	0.00903678399229818	0.189876570396238
mockup	{0,4}-mer	BisectingKMeans	0.0661779132792704	0.157501601766765	0.0931717219949038	-0.00623063025389776	0.0591365959265509	0.756114339192079
mockup	{0,4}-mer	GaussianMixture	0.047608728221869	0.162865796499801	0.073669057993996	-0.0158867355072346	0.0566333822293857	0.781751997000491
mockup	{0,4}-mer	KMeans	0.0718056440383485	0.157720353387078	0.0986824859517709	-0.0215512976301581	0.0580101381305536	0.657877506667178
mockup	{0,4}-mer	MiniBatchKMeans	0.0785492087184521	0.144720705026379	0.101828378143747	-0.0231864115783843	0.0575973987988233	0.809245007870681
mockup	{0,4}-mer	Spectral	0.0819273035901661	0.155650801771337	0.107350384545566	-0.023210662934613	0.0597225806083901	0.793568090943683
mockup	{0,4}-mer	agglomerative.clust	0.0819248195516147	0.158491519802333	0.108015862775045	-0.0219457516986099	0.0608943888904121	0.783209443265735
